# Supplementary material for: Comparable Fusion Response, but Increased Inflammatory Response, with Escherichia coli-Derived Recombinant Human Bone Morphogenetic Protein-2 in Posterior Lumbar Interbody Fusion Surgery
Source: J Clin Med. 2026 May 22;15(11):4026. doi: 10.3390/jcm15114026 (PMC13257914; doi:10.3390/jcm15114026)
Supplement: Supplementary file 1 [file jcm-15-04026-s001.zip]

Archive with 1 entries (1 files):
- jcm-4245478-supplementary.pdf
